# Supplementary material for: Exploring Association Between Serotonin and Neurogenesis Related Genes in Obsessive-Compulsive Disorder in Chinese Han People: Promising Association Between DMRT2, miR-30a-5p, and Early-Onset Patients
Source: Front Psychiatry. 2022 May 13;13:857574. doi: 10.3389/fpsyt.2022.857574 (PMC9137639; doi:10.3389/fpsyt.2022.857574)
Supplement: Supplementary file 1 [file Table_1.XLSX]

## Sheet: Sheet1
Supplementary Table 1. Literature review of chosen SNPs
Gene symbol	Rs number	phenotype	Population	sample size	risk allele	reference
has-miR-544b	rs10934682	Late-Onset Alzheimer’s Disease	Spainish	229 Late-Onset Alzheimer’s Disease and 237 healthy controls	G	Herrera-Espejo S, Santos-Zorrozua B, Alvarez-Gonzalez P, Martin-Guerrero I, M MdP, Garcia-Orad A, et al. A Genome-Wide Study of Single-Nucleotide Polymorphisms in MicroRNAs and Further In Silico Analysis Reveals Their Putative Role in Susceptibility to Late-Onset Alzheimer's Disease. Mol Neurobiol. 2021;58(1):55-64.
HTR3D	rs1000952	Obsessive-compulsive disorder	Korean	596 patients and 599 controls	-	Kim HW, Kang JI, Lee SH, An SK, Sohn SY, Hwang EH, et al. Common variants of HTR3 genes are associated with obsessive-compulsive disorder and its phenotypic expression. Sci Rep. 2016;6:32564.
		Washing phenotype and visual organization in obsessive-compulsive disorder	German	236 obsessive-compulsive disorder patients, 116 parents of obsessive-compulsive disorder affected patients, and 308 controls	A	Lennertz L, Wagner M, Grabe HJ, Franke PE, Guttenthaler V, Rampacher F, et al. 5-HT3 receptor influences the washing phenotype and visual organization in obsessive-compulsive disorder supporting 5-HT3 receptor antagonists as novel treatment option. Eur Neuropsychopharmacol. 2014;24(1):86-94.
HTR3E	rs7627615	Schizophrenia	German	196 patients,113 parents and 205 healthy controls	A	Lennertz L, Wagner M, Frommann I, Schulze-Rauschenbach S, Schuhmacher A, Kuhn KU, et al. A coding variant of the novel serotonin receptor subunit 5-HT3E influences sustained attention in schizophrenia patients. Eur Neuropsychopharmacol. 2010;20(6):414-20.
		Obsessive-compulsive disorder	German	236 obsessive-compulsive disorder patients, 116 obsessive-compulsive disorder parents of patients, and 308 healthy control subjects	G	Lennertz L, Wagner M, Grabe HJ, Franke PE, Guttenthaler V, Rampacher F, et al. 5-HT3 receptor influences the washing phenotype and visual organization in obsessive-compulsive disorder supporting 5-HT3 receptor antagonists as novel treatment option. Eur Neuropsychopharmacol. 2014;24(1):86-94.
hsa-mir-30a-5p (BDNF)	rs2222722	-
HTR1B	rs13212041	Anger and hostility	US	361 university students	A	Conner TS, Jensen KP, Tennen H, Furneaux HM, Kranzler HR, Covault J. Functional polymorphisms in the serotonin 1B receptor gene (HTR1B) predict self-reported anger and hostility among young men. Am J Med Genet B Neuropsychiatr Genet. 2010;153B(1):67-78.
		Alcohol dependence	Croatian	215 early-onset and 398 late-onset alcohol abuse paitents	C	Svob Strac D, Nedic Erjavec G, Nikolac Perkovic M, Nenadic-Sviglin K, Konjevod M, Grubor M, et al. The association between HTR1B gene rs13212041 polymorphism and onset of alcohol abuse. Neuropsychiatr Dis Treat. 2019;15:339-47.
		Alcohol dependence	Italian	201 alcohol-dependent males, and 97 healthy males	-	Plemenitas A, Kastelic M, o Porcelli S, Serretti A, Dolzan V, Kores Plesnicar B. Alcohol Dependence and Genetic Variability in the Serotonin Pathway among Currently and Formerly Alcohol-Dependent Males. Neuropsychobiology. 2015;72(1):57-64.
		Alcohol dependence	Brazilian	136 alcohol-dependent males, and 237 healthy males		Contini V, Bertuzzi GP, Polina ER, Hunemeier T, Hendler EM, Hutz MH, et al. A haplotype analysis is consistent with the role of functional HTR1B variants in alcohol dependence. Drug Alcohol Depend. 2012;122(1-2):100-4.
		Attention deficit hyperactivity disorder and comorbidities	Brazilian of European descent	564 Attention deficit hyperactivity disorder aults and 635 controls	-	Muller D, Grevet EH, Panzenhagen AC, Cupertino RB, da Silva BS, Kappel DB, et al. Evidence of sexual dimorphism of HTR1B gene on major adult ADHD comorbidities. J Psychiatr Res. 2017;95:269-75.
		Extrapyramidal side effects in haloperidol-treated patients with schizophrenia	Croatian	229 male patients with schizophrenia	T	Grubor M, Zivkovic M, Sagud M, Nikolac Perkovic M, Mihaljevic-Peles A, Pivac N, et al. HTR1A, HTR1B, HTR2A, HTR2C and HTR6 Gene Polymorphisms and Extrapyramidal Side Effects in Haloperidol-Treated Patients with Schizophrenia. Int J Mol Sci. 2020;21(7).
		Trait anxiety	Chinese	632 high trait anxiety and 632 low trait anxiety	T	Ruan X, Fang S, Zheng Q, Qi S, Tian Y, Ren W. The Association between 5-Hydroxytryptamine Receptor 1B rs13212041 Polymorphism and Trait Anxiety in Chinese Han College Subjects. Life (Basel). 2021;11(9).
		Trait impulsivity	Hungarian	687 young adults	A	Varga G, Szekely A, Antal P, Sarkozy P, Nemoda Z, Demetrovics Z, et al. Additive effects of serotonergic and dopaminergic polymorphisms on trait impulsivity. Am J Med Genet B Neuropsychiatr Genet. 2012;159B(3):281-8.
	rs6296	Alcohol dependence	(Meta-analysis)	15 studies with 2992 alcoholism and 2437 controls	-	Zhang X, Geng X, Sun N, Li S, Li J, Wang S, et al. There is no association between rs6296 and alcoholism: a meta-analysis. J Ethn Subst Abuse. 2021;20(3):366-78.
		Alcohol dependence	Brazilian	136 cases and 237 controls	-	Contini V, Bertuzzi GP, Polina ER, Hunemeier T, Hendler EM, Hutz MH, et al. A haplotype analysis is consistent with the role of functional HTR1B variants in alcohol dependence. Drug Alcohol Depend. 2012;122(1-2):100-4.
		Attention Deficit Hyperactivity Disorder	(Meta-analysis)	11 studies	C	Hou YW, Xiong P, Gu X, Huang X, Wang M, Wu J. Association of Serotonin Receptors with Attention Deficit Hyperactivity Disorder: A Systematic Review and Meta-analysis. Curr Med Sci. 2018;38(3):538-51.
		Antidepressant drug response	Chinese	388 patients	(heterozygote carriers)	Xu Z, Zhang Z, Shi Y, Pu M, Yuan Y, Zhang X, et al. Influence and interaction of genetic polymorphisms in the serotonin system and life stress on antidepressant drug response. J Psychopharmacol. 2012;26(3):349-59.
		Attention deficit/hyperactivity disorder	American	1000 subjects	G	Bidwell LC, Gray JC, Weafer J, Palmer AA, de Wit H, MacKillop J. Genetic influences on ADHD symptom dimensions: Examination of a priori candidates, gene-based tests, genome-wide variation, and SNP heritability. Am J Med Genet B Neuropsychiatr Genet. 2017;174(4):458-66.
		Attention deficit/hyperactivity disorder and substance use disorders	Caucasian	107 methadone maintenance patients, 176 adult Attention deficit hyperactivity disorder patients, and 500 control subjects	-	Carpentier PJ, Arias Vasquez A, Hoogman M, Onnink M, Kan CC, Kooij JJ, et al. Shared and unique genetic contributions to attention deficit/hyperactivity disorder and substance use disorders: a pilot study of six candidate genes. Eur Neuropsychopharmacol. 2013;23(6):448-57.
		Comorbidities in major adult attention deficit hyperactivity disorder	Brazilian of European descent	564 patients and 635 controls	-	Muller D, Grevet EH, Panzenhagen AC, Cupertino RB, da Silva BS, Kappel DB, et al. Evidence of sexual dimorphism of HTR1B gene on major adult ADHD comorbidities. J Psychiatr Res. 2017;95:269-75.
		Concentration of neurometabolites of the anterior cingulate cortex in paediatric obsessive–compulsive disorder	Spanish	87 patients	(uncertain)	Ortiz AE, Gasso P, Mas S, Falcon C, Bargallo N, Lafuente A, et al. Association between genetic variants of serotonergic and glutamatergic pathways and the concentration of neurometabolites of the anterior cingulate cortex in paediatric patients with obsessive-compulsive disorder. World J Biol Psychiatry. 2016;17(5):394-404.
		Depression in temporal lobe epilepsy caused by hippocampal sclerosis	Brazilian	119 temporal lobe epilepsy caused by hippocampal sclerosis patients, 146 patients with major depression disorder, 113 controls	-	Vincentiis S, Alcantara J, Rzezak P, D SK, W FG, van der Linden H, Jr., et al. Genetic polymorphisms of the 5HT receptors are not related with depression in temporal lobe epilepsy caused by hippocampal sclerosis. Epilepsy Behav. 2018;83:181-5.
		HTR1A/1B DNA methylation in major depression disorder patients	Chinese	85 major depression disorder patients	-	Wang P, Lv Q, Mao Y, Zhang C, Bao C, Sun H, et al. HTR1A/1B DNA methylation may predict escitalopram treatment response in depressed Chinese Han patients. J Affect Disord. 2018;228:222-8.
		Obsessive-compulsive disorder response to clomipramine treatment	Brazillian	41 paitients	-	Miguita K, Cordeiro Q, Shavitt RG, Miguel EC, Vallada H. Association study between genetic monoaminergic polymorphisms and OCD response to clomipramine treatment. Arq Neuropsiquiatr. 2011;69(2b):283-7.
		Obsessive-compulsive disorders in children and adolescents	German	64 obsessive-compulsive disorder patients and unaffected patients	-	Walitza S, Wewetzer C, Gerlach M, Klampfl K, Geller F, Barth N, et al. Transmission disequilibrium studies in children and adolescents with obsessive-compulsive disorders pertaining to polymorphisms of genes of the serotonergic pathway. J Neural Transm (Vienna). 2004;111(7):817-25.
		Response inhibition	Dutch	185 Attention deficit hyperactivity disorder patients and 111 unaffected siblings, 124 healthy controls	G	van Rooij D, Hartman CA, van Donkelaar MM, Bralten J, von Rhein D, Hakobjan M, et al. Variation in serotonin neurotransmission genes affects neural activation during response inhibition in adolescents and young adults with ADHD and healthy controls. World J Biol Psychiatry. 2015;16(8):625-34.
		Suicidal ideation in major depressive disorder	Taiwanese	285 MDD patients 191 MDD patients with a history of suicide attempts and 313 controls	C	Kao WT, Yang MC, Lung FW. Association between HTR1B alleles and suicidal ideation in individuals with major depressive disorder. Neurosci Lett. 2017;638:204-10.
		Suicidal behaviour	Irish	76 suicide attempters and 83 non-attempters	G	Murphy TM, Ryan M, Foster T, Kelly C, McClelland R, O'Grady J, et al. Risk and protective genetic variants in suicidal behaviour: association with SLC1A2, SLC1A3, 5-HTR1B &NTRK2 polymorphisms. Behav Brain Funct. 2011;7:22.
		Tourette syndrome	Chinese	99 Tourette syndrome patients and 388 controls	-	Yi M, Zhang Y, Wang Y, Su N, Liu S. Association between the polymorphism of C861G (rs6296) in the serotonin 1B receptor gene and Tourette syndrome in Han Chinese people. Asia Pac Psychiatry. 2017;9(2).
hsa-miR-96（HTR1B）	rs4421293	-
DMRT2	rs3824419	-
	rs17641078	-
BDNF	rs6265	Alcohol dependence	(Meta-analysis)	9 studies including 2553 paitiens and 2709 controls	-	Forero DA, Lopez-Leon S, Shin HD, Park BL, Kim DJ. Meta-analysis of six genes (BDNF, DRD1, DRD3, DRD4, GRIN2B and MAOA) involved in neuroplasticity and the risk for alcohol dependence. Drug Alcohol Depend. 2015;149:259-63.
		Alzheimer's disease	(Meta-analysis)	29 studies rs6265 的 7548 patients and 7334 controls	A	Lin Y, Cheng S, Xie Z, Zhang D. Association of rs6265 and rs2030324 polymorphisms in brain-derived neurotrophic factor gene with Alzheimer's disease: a meta-analysis. PLoS One. 2014;9(4):e94961.
		Anorexia nervosa	(Meta-analysis)	9 studies including 2,767 patients and 3322 controls	-	Brandys MK, Kas MJ, van Elburg AA, Ophoff R, Slof-Op't Landt MC, Middeldorp CM, et al. The Val66Met polymorphism of the BDNF gene in anorexia nervosa: new data and a meta-analysis. World J Biol Psychiatry. 2013;14(6):441-51.
		Bipolar disorder	(Meta-analysis)	19 studies including 7219 patients and 9832 controls	-	Wang Z, Li Z, Gao K, Fang Y. Association between brain-derived neurotrophic factor genetic polymorphism Val66Met and susceptibility to bipolar disorder: a meta-analysis. BMC Psychiatry. 2014;14:366.
		Bipolar disorder	(Meta-analysis)	22 studies including 9,349 patients and 7,437 controls	-	Gonzalez-Castro TB, Nicolini H, Lanzagorta N, Lopez-Narvaez L, Genis A, Pool Garcia S, et al. The role of brain-derived neurotrophic factor (BDNF) Val66Met genetic polymorphism in bipolar disorder: a case-control study, comorbidities, and meta-analysis of 16,786 subjects. Bipolar Disord. 2015;17(1):27-38.
		Brain Volume in Schizophrenia	(Meta-analysis)	10 studies involving 926 subjects	A	Ahmed AO, Kramer S, Hofman N, Flynn J, Hansen M, Martin V, et al. A Meta-Analysis of Brain-Derived Neurotrophic Factor Effects on Brain Volume in Schizophrenia: Genotype and Serum Levels. Neuropsychobiology. 2021;80(5):411-24.
		Drug addiction	(Meta-analysis)	20 studies including 4665 patients and 4754 controls	C	Haerian BS. BDNF rs6265 polymorphism and drug addiction: a systematic review and meta-analysis. Pharmacogenomics. 2013;14(16):2055-65.
		Effects of antidepressants in major depression	(Meta-analysis)	9 studies including 3301 subjects	A	Niitsu T, Fabbri C, Bentini F, Serretti A. Pharmacogenetics in major depression: a comprehensive meta-analysis. Prog Neuropsychopharmacol Biol Psychiatry. 2013;45:183-94.
		Effects of antidepressants in major depression	(Meta-analysis)	16 studies	-	Du D, Tang Q, Han Q, Zhang J, Liang X, Tan Y, et al. Association between genetic polymorphism and antidepressants in major depression: a network meta-analysis. Pharmacogenomics. 2020;21(13):963-74.
		Hippocampal volume in neuropsychiatric disorders	(Meta-analysis)	18 studies including subjects	-	Harrisberger F, Smieskova R, Schmidt A, Lenz C, Walter A, Wittfeld K, et al. BDNF Val66Met polymorphism and hippocampal volume in neuropsychiatric disorders: A systematic review and meta-analysis. Neurosci Biobehav Rev. 2015;55:107-18.
		Major depressive disorder	(Meta-analysis)	23 studies	-	Gyekis JP, Yu W, Dong S, Wang H, Qian J, Kota P, et al. No association of genetic variants in BDNF with major depression: a meta- and gene-based analysis. Am J Med Genet B Neuropsychiatr Genet. 2013;162B(1):61-70.
		Major depressive disorder	(Meta-analysis)	14 studies involving 2812 cases and 10843 controls	-	Verhagen M, van der Meij A, van Deurzen PA, Janzing JG, Arias-Vasquez A, Buitelaar JK, et al. Meta-analysis of the BDNF Val66Met polymorphism in major depressive disorder: effects of gender and ethnicity. Mol Psychiatry. 2010;15(3):260-71.
		Neurocognitive deficits in people with schizophrenia	(Meta-analysis)	12 studies including 1890 people with schizophrenia	-	Ahmed AO, Mantini AM, Fridberg DJ, Buckley PF. Brain-derived neurotrophic factor (BDNF) and neurocognitive deficits in people with schizophrenia: a meta-analysis. Psychiatry Res. 2015;226(1):1-13.
		Obsessive-compulsive disorder	(Meta-analysis)	10 studies involving 2306 cases with obsessive-compulsive disorder and 4968 healthy controls	-	Wang S, Xu X, Yan P, Song M, Li J, Wang S. Is Brain-Derived Neurotrophic Factor (BDNF) Val66Met Polymorphism Associated with Obsessive-Compulsive Disorder? A Meta-Analysis. Psychiatr Danub. 2019;31(2):141-7.
		Obsessive-compulsive disorder	(Meta-analysis)	9 studies including 1632 obsessive-compulsive disorder and 2417 controls	-	Wang J, Zhang F, Zhu W, Liu Y, Zhou Z. Meta-analysis of the association of brain-derived neurotrophic factor Val66Met polymorphism with obsessive-compulsive disorder. #N/A. 2015;27(6):327-35.
		Post-traumatic stress disorder	(Meta-analysis)	11 studies	A	Hu XY, Wu YL, Cheng CH, Liu XX, Zhou L. Association of Brain-Derived Neurotrophic Factor rs6265 G>A polymorphism and Post-traumatic Stress Disorder susceptibility: A systematic review and meta-analysis. Brain Behav. 2021;11(5):e02118.
		Post-traumatic stress disorder	(Meta-analysis)	8 studies including 1066 patiens and 2559 controls	-	Bruenig D, Lurie J, Morris CP, Harvey W, Lawford B, Young RM, et al. A Case-Control Study and Meta-Analysis Reveal BDNF Val66Met Is a Possible Risk Factor for PTSD. Neural Plast. 2016;2016:6979435.
		Panic disorder	(Meta-analysis)	6 studies including 2842 subjects	-	Chen K, Wang N, Zhang J, Hong X, Xu H, Zhao X, et al. Is the Val66Met polymorphism of the brain-derived neurotrophic factor gene associated with panic disorder? A meta-analysis. Asia Pac Psychiatry. 2017;9(2).
		Schizophrenia or bipolar disorder	(Meta-analysis)	13 studies for schizophrenia (2955 patients; 4035 controls) and 11 studies for bipolar disorder (3143 patients; 6347 controls)	-	Kanazawa T, Glatt SJ, Kia-Keating B, Yoneda H, Tsuang MT. Meta-analysis reveals no association of the Val66Met polymorphism of brain-derived neurotrophic factor with either schizophrenia or bipolar disorder. Psychiatr Genet. 2007;17(3):165-70.
		Schizophrenia	(Meta-analysis)	16 studies including 2991 patients and 3962 controls	-	Qian L, Zhao J, Shi Y, Zhao X, Feng G, Xu F, et al. Brain-derived neurotrophic factor and risk of schizophrenia: an association study and meta-analysis. Biochem Biophys Res Commun. 2007;353(3):738-43.
HTR3B	rs1176744	Alcohol dependence	African American	360 substance-dependent men and 187 controls	G	Enoch MA, Gorodetsky E, Hodgkinson C, Roy A, Goldman D. Functional genetic variants that increase synaptic serotonin and 5-HT3 receptor sensitivity predict alcohol and drug dependence. Mol Psychiatry. 2011;16(11):1139-46.
		Drug dependence			-
		Bipolar disorder	European	1814 patient and 2407 controls	G	Hammer C, Cichon S, Muhleisen TW, Haenisch B, Degenhardt F, Mattheisen M, et al. Replication of functional serotonin receptor type 3A and B variants in bipolar affective disorder: a European multicenter study. Transl Psychiatry. 2012;2:e103.
		Eating disorders	Spainish	265 anorexia nervosa patients, 91 bulimia nervosa patients and 191 controls	G	Hammer C, Kapeller J, Endele M, Fischer C, Hebebrand J, Hinney A, et al. Functional variants of the serotonin receptor type 3A and B gene are associated with eating disorders. Pharmacogenet Genomics. 2009;19(10):790-9.
			German	78 anorexia nervosa patients, 119 bulimia nervosa patients and 331 controls	A
		Nicotine dependence	Chinese	2616 male smokers		Han H, Liu Q, Yang Z, Wang M, Ma Y, Cao L, et al. Association and cis-mQTL analysis of variants in serotonergic genes associated with nicotine dependence in Chinese Han smokers. Transl Psychiatry. 2018;8(1):243.
		Nicotine dependence	European American and African American	1366 subjects from 402 African American families and 671 subjects from 200 European American families	-	Yang Z, Seneviratne C, Wang S, Ma JZ, Payne TJ, Wang J, et al. Serotonin transporter and receptor genes significantly impact nicotine dependence through genetic interactions in both European American and African American smokers. Drug Alcohol Depend. 2013;129(3):217-25.
		Suicidal behavior in schizophrenia	Canadian	31 patients and 123 controls	-	Souza RP, De Luca V, Manchia M, Kennedy JL. Are serotonin 3A and 3B receptor genes associated with suicidal behavior in schizophrenia subjects? Neurosci Lett. 2011;489(3):137-41.
		Obsessive-compulsive disorder	Korean	596 patients and 599 controls	A	Kim HW, Kang JI, Lee SH, An SK, Sohn SY, Hwang EH, et al. Common variants of HTR3 genes are associated with obsessive-compulsive disorder and its phenotypic expression. Sci Rep. 2016;6:32564.
HTR3A	rs1062613	Bipolar disorder	Chinese	130 patients	-	Jian J, Li C, Xu J, Qiao D, Mi G, Chen X, et al. Associations of serotonin receptor gene HTR3A, HTR3B, and HTR3A haplotypes with bipolar disorder in Chinese patients. Genet Mol Res. 2016;15(3).
		Bipolar disorder	European	1814 patient and 2407 controls	-	Hammer C, Cichon S, Muhleisen TW, Haenisch B, Degenhardt F, Mattheisen M, et al. Replication of functional serotonin receptor type 3A and B variants in bipolar affective disorder: a European multicenter study. Transl Psychiatry. 2012;2:e103.
		Clozapine response and induced weight gain	(Meta-analysis)	4 studies including 1026 patients	T	Gressier F, Porcelli S, Calati R, Serretti A. Pharmacogenetics of clozapine response and induced weight gain: A comprehensive review and meta-analysis. Eur Neuropsychopharmacol. 2016;26(2):163-85.
		Schizophrenia	Indian	840 patients and 876 controls	G	Jajodia A, Kaur H, Kumari K, Gupta M, Baghel R, Srivastava A, et al. Evidence for schizophrenia susceptibility alleles in the Indian population: An association of neurodevelopmental genes in case-control and familial samples. Schizophr Res. 2015;162(1-3):112-7.
		Treatment-resistant schizophrenia	Japanese	101 schizophrenic patients	-	Ji X, Takahashi N, Saito S, Ishihara R, Maeno N, Inada T, et al. Relationship between three serotonin receptor subtypes (HTR3A, HTR2A and HTR4) and treatment-resistant schizophrenia in the Japanese population. Neurosci Lett. 2008;435(2):95-8.
		Nicotine dependence	European American and African American	1366 subjects from 402 African American families and 671 subjects from 200 European American families	-	Yang Z, Seneviratne C, Wang S, Ma JZ, Payne TJ, Wang J, et al. Serotonin transporter and receptor genes significantly impact nicotine dependence through genetic interactions in both European American and African American smokers. Drug Alcohol Depend. 2013;129(3):217-25.
TPH2	rs4570625	Aggressiveness	Germany	32 Attention deficit hyperactivity disorder patients and 26 controls	T	Akhrif A, Roy A, Peters K, Lesch KP, Romanos M, Schmitt-Bohrer A, et al. REVERSE phenotyping-Can the phenotype following constitutive Tph2 gene inactivation in mice be transferred to children and adolescents with and without adhd? Brain Behav. 2021;11(5):e02054.
		Aggressiveness and anxiety	Caucasian	1234 subjects	G	Laas K, Kiive E, Maestu J, Vaht M, Veidebaum T, Harro J. Nice guys: Homozygocity for the TPH2 -703G/T (rs4570625) minor allele promotes low aggressiveness and low anxiety. J Affect Disord. 2017;215:230-6.
		Autistic disorder	Caucasian	210 Italian families and 24 Caucasian-American families	-	Sacco R, Papaleo V, Hager J, Rousseau F, Moessner R, Militerni R, et al. Case-control and family-based association studies of candidate genes in autistic disorder and its endophenotypes: TPH2 and GLO1. BMC Med Genet. 2007;8:11.
		Autism spectrum disorder	Indian	140 trios, 23 duos, 2 singles and 165 controls	T	Singh AS, Chandra R, Guhathakurta S, Sinha S, Chatterjee A, Ahmed S, et al. Genetic association and gene-gene interaction analyses suggest likely involvement of ITGB3 and TPH2 with autism spectrum disorder (ASD) in the Indian population. Prog Neuropsychopharmacol Biol Psychiatry. 2013;45:131-43.
		Alcohol Dependence	Greek	64 alcohol dependent patients and 47 non-consanguineous relatives	-	Drago A, Liappas I, Petio C, Albani D, Forloni G, Malitas P, et al. Epistasis between IL1A, IL1B, TNF, HTR2A, 5-HTTLPR and TPH2 variations does not impact alcohol dependence disorder features. Int J Env Res Public Health. 2009;6(7):1980-90.
		Alcohol dependence and alcohol-related psychopathological symptoms	Slovenian	101 currently and 100 abstinent alcohol-dependent subjects, 97 controls	-	Plemenitas A, Kores Plesnicar B, Kastelic M, Porcelli S, Serretti A, Dolzan V. Genetic variability in tryptophan hydroxylase 2 gene in alcohol dependence and alcohol-related psychopathological symptoms. Neurosci Lett. 2015;604:86-90.
		Amygdalar and hippocampal volumes	Japanese	208 adults	T	Inoue H, Yamasue H, Tochigi M, Takei K, Suga M, Abe O, et al. Effect of tryptophan hydroxylase-2 gene variants on amygdalar and hippocampal volumes. Brain Res. 2010;1331:51-7.
		Attention-deficit/hyperactivity disorder	German	225 patients	G	Walitza S, Renner TJ, Dempfle A, Konrad K, Wewetzer C, Halbach A, et al. Transmission disequilibrium of polymorphic variants in the tryptophan hydroxylase-2 gene in attention-deficit/hyperactivity disorder. Mol Psychiatry. 2005;10(12):1126-32.
		Anxiety during alcohol detoxification	Greek	68 alcohol-dependent patients	(rs4570625–rs2129575 haplotype T-T)	Serretti A, Liappas I, Mandelli L, Albani D, Forloni G, Malitas P, et al. TPH2 gene variants and anxiety during alcohol detoxification outcome. Psychiatry Res. 2009;167(1-2):106-14.
		Bipolar disorder	(Meta-analysis)	2 studies including 234 patients and 262 controls	-	Ottenhof KW, Sild M, Levesque ML, Ruhe HG, Booij L. TPH2 polymorphisms across the spectrum of psychiatric morbidity: A systematic review and meta-analysis. Neurosci Biobehav Rev. 2018;92:29-42.
		Major depressive disorder	(Meta-analysis)	4 studies including 583 patients and 428 controls	G
		Major depressive disorder and bipolar disorder	(Meta-analysis)	5 studies including 1106 patients and 979 controls	G
		Suicide attempt	(Meta-analysis)	2 studies including 695 patients and 691 controls	G
		Suicide all	(Meta-analysis)	3 studies including 986 patients and 971 controls	G
		Schizophrenia	(Meta-analysis)	5 studies including 1400 patients and 1457 controls	G
		Depressive symptom trajectories	Chinese	181 patients	T	Su YA, Li JT, Dai WJ, Liao XM, Dong LC, Lu TL, et al. Genetic variation in the tryptophan hydroxylase 2 gene moderates depressive symptom trajectories and remission over 8 weeks of escitalopram treatment. Int Clin Psychopharmacol. 2016;31(3):127-33.
		Depressive symptoms and neuroticism	Greek	415 women	T	Mandelli L, Antypa N, Nearchou FA, Vaiopoulos C, Stefanis CN, Serretti A, et al. The role of serotonergic genes and environmental stress on the development of depressive symptoms and neuroticism. J Affect Disord. 2012;142(1-3):82-9.
		Local gyrification index in patients with major depressive disorder	Korean	133 patients and 86 controls	(Interactive effects of G with disease )	Han KM, Won E, Kang J, Kim A, Yoon HK, Chang HS, et al. Local gyrification index in patients with major depressive disorder and its association with tryptophan hydroxylase-2 (TPH2) polymorphism. Hum Brain Mapp. 2017;38(3):1299-310.
		Major depressive disorder	(Meta-analysis)	6 studies including 1364 patients and 1390 controls	G	Gao J, Pan Z, Jiao Z, Li F, Zhao G, Wei Q, et al. TPH2 gene polymorphisms and major depression--a meta-analysis. PLoS One. 2012;7(5):e36721.
		Major depressive disorder	Polack	280 patients and 230 controls	G	Wigner P, Czarny P, Synowiec E, Bijak M, Bialek K, Talarowska M, et al. Association between single nucleotide polymorphisms of TPH1 and TPH2 genes, and depressive disorders. J Cell Mol Med. 2018;22(3):1778-91.
		Obsessive-compulsive disorder	Germany	71 trios	(rs4570625-rs4565946 haplotype G-C)	Mossner R, Walitza S, Geller F, Scherag A, Gutknecht L, Jacob C, et al. Transmission disequilibrium of polymorphic variants in the tryptophan hydroxylase-2 gene in children and adolescents with obsessive-compulsive disorder. Int J Neuropsychopharmacol. 2006;9(4):437-42.
		Oppositional defiant disorder	Chinese	2000 students	-	Wang CH, Liu C, Cong EZ, Xu GL, Lv TT, Zhang YL, et al. Association of tryptophan hydroxylase-2 polymorphisms with oppositional defiant disorder in a Chinese Han population. Behav Brain Funct. 2016;12(1):30.
		Prefrontal γ-aminobutyric acid concentration	American	19 patients with with a current episode of major depressive disorder, 16 with remitted major depressive disorder, 9 patients with panic disorder and 20 controls	T	Preuss N, Salehi B, van der Veen JW, Shen J, Drevets WC, Hodgkinson C, et al. Associations between prefrontal gamma-aminobutyric acid concentration and the tryptophan hydroxylase isoform 2 gene, a panic disorder risk allele in women. Int J Neuropsychopharmacol. 2013;16(8):1707-17.
		Psychiatric comorbidities in temporal lobe epilepsy	Brazilian	163 patients	T	Bragatti JA, Bandeira IC, de Carvalho AM, Abujamra AL, Leistner-Segal S, Bianchin MM. Tryptophan hydroxylase 2 (TPH2) gene polymorphisms and psychiatric comorbidities in temporal lobe epilepsy. Epilepsy Behav. 2014;32:59-63.
		Personality disorder and attention deficit/hyperactive disorder	Caucasian	123 aAttention deficit hyperactivity disorder and 193 personality disorder patients	(gene*environment effect)	Jacob CP, Nguyen TT, Dempfle A, Heine M, Windemuth-Kieselbach C, Baumann K, et al. A gene-environment investigation on personality traits in two independent clinical sets of adult patients with personality disorder and attention deficit/hyperactive disorder. Eur Arch Psychiatry Clin Neurosci. 2010;260(4):317-26.
		Personality	Caucasian	742 subjects	G	Lehto K, Vaht M, Maestu J, Veidebaum T, Harro J. Effect of tryptophan hydroxylase-2 gene polymorphism G-703 T on personality in a population representative sample. Prog Neuropsychopharmacol Biol Psychiatry. 2015;57:31-5.
		Personality traits and disorders related to emotional dysregulation	German	420 patients and 336 controls	T	Gutknecht L, Jacob C, Strobel A, Kriegebaum C, Muller J, Zeng Y, et al. Tryptophan hydroxylase-2 gene variation influences personality traits and disorders related to emotional dysregulation. Int J Neuropsychopharmacol. 2007;10(3):309-20.
		Poststroke anxiety disorders	Chinese	112poststroke anxiety patients and 246 non-anxious controls	G	Chi S, Teng L, Song JH, Zhou C, Pan WH, Zhao RL, et al. Tryptophan hydroxylase 2 gene polymorphisms and poststroke anxiety disorders. J Affect Disord. 2013;144(1-2):179-82.
		Panic disorder	Korean	108 patients and 247 controls	G	Kim YK, Lee HJ, Yang JC, Hwang JA, Yoon HK. A tryptophan hydroxylase 2 gene polymorphism is associated with panic disorder. Behav Genet. 2009;39(2):170-5.
		Response control processes in adult Attention deficit hyperactivity disorder	German	123 patients and 86 controls	G	Baehne CG, Ehlis AC, Plichta MM, Conzelmann A, Pauli P, Jacob C, et al. Tph2 gene variants modulate response control processes in adult ADHD patients and healthy individuals. Mol Psychiatry. 2009;14(11):1032-9.
		Reward sensitivity, affective neuroscience personality, symptoms of attention-deficit/hyperactivity disorder	Estonian	1238 subjects	-	Pulver A, Kiive E, Harro J. Reward sensitivity, affective neuroscience personality, symptoms of attention-deficit/hyperactivity disorder, and TPH2-703G/T (rs4570625) genotype. #N/A. 2020;32(5):247-56.
		Schizophrenia	Chinese	164 patients and 244 controls	G	Xu XM, Ding M, Pang H, Wang BJ. TPH2 gene polymorphisms in the regulatory region are associated with paranoid schizophrenia in Northern Han Chinese. Genet Mol Res. 2014;13(1):1497-507.
		Tic disorder	Chinese	149 patients and 125 controls	G	Zheng P, Li E, Wang J, Cui X, Wang L. Involvement of tryptophan hydroxylase 2 gene polymorphisms in susceptibility to tic disorder in Chinese Han population. Behav Brain Funct. 2013;9:6.
		White matter integrity in first-episode, medication-naïve major depressive disorder patients	Chinese	118 first-episode, medication-naive, MDD patients and 118 well-matched healthy controls	-	Ping L, Xu J, Zhou C, Lu J, Lu Y, Shen Z, et al. Tryptophan hydroxylase-2 polymorphism is associated with white matter integrity in first-episode, medication-naive major depressive disorder patients. Psychiatry Res Neuroimaging. 2019;286:4-10.
		Working Memory Deficits of Cocaine Users	Swiss	126 cocaine users and 94 controls	-	Havranek MM, Vonmoos M, Muller CP, Buetiger JR, Tasiudi E, Hulka LM, et al. Serotonin Transporter and Tryptophan Hydroxylase Gene Variations Mediate Working Memory Deficits of Cocaine Users. Neuropsychopharmacology. 2015;40(13):2929-37.
		White matter integrity in first-episode, medication-naïve major depressive disorder patients	Chinese	118 first-episode, medication-naive, MDD patients and 118 controls	G	Ping L, Xu J, Zhou C, Lu J, Lu Y, Shen Z, et al. Tryptophan hydroxylase-2 polymorphism is associated with white matter integrity in first-episode, medication-naive major depressive disorder patients. Psychiatry Res Neuroimaging. 2019;286:4-10.
Slitrk1	rs9531519	-
Slitrk5	rs9582391	-
hsa-mir-544a （HTR3D）	rs10144193	-
hsa-mir-497 (HTR2A)/hsa-mir-195 (BDNF)	rs78312845	-
SERT(SLC6A4)	rs1042173	Alcohol dependence	American	519 patients and 303 controls	-	Seneviratne C, Franklin J, Beckett K, Ma JZ, Ait-Daoud N, Payne TJ, et al. Association, interaction, and replication analysis of genes encoding serotonin transporter and 5-HT3 receptor subunits A and B in alcohol dependence. Hum Genet. 2013;132(10):1165-76.
		Bipolar disorder	Canadian	350 bipolar disorder patients (131 men and 219 women) and 693 unaffected relatives	T	Pinto C, Souza RP, Lioult D, Semeralul M, Kennedy JL, Warsh JJ, et al. Parent of origin effect and allelic expression imbalance of the serotonin transporter in bipolar disorder and suicidal behaviour. Eur Arch Psychiatry Clin Neurosci. 2011;261(8):533-8.
		Drinking intensity	Caucasian and Hispanic	275 alcohol-dependent subjects	T	Seneviratne C, Huang W, Ait-Daoud N, Li MD, Johnson BA. Characterization of a functional polymorphism in the 3' UTR of SLC6A4 and its association with drinking intensity. #N/A. 2009;33(2):332-9.
		Nicotine dependence	European American and African American	1366 subjects from 402 African American families and 671 subjects from 200 European American families	-	Yang Z, Seneviratne C, Wang S, Ma JZ, Payne TJ, Wang J, et al. Serotonin transporter and receptor genes significantly impact nicotine dependence through genetic interactions in both European American and African American smokers. Drug Alcohol Depend. 2013;129(3):217-25.
		Obsessive–compulsive symptoms	Chinese	572 undergraduate students	(rs1042173-rs4325622-rs3794808-rs140701-rs4583306-rs2020942 haplotype CGAAGG/CGAAGG)	Lei X, Chen C, He Q, Chen C, Moyzis RK, Xue G, et al. Sex determines which section of the SLC6A4 gene is linked to obsessive-compulsive symptoms in normal Chinese college students. J Psychiatr Res. 2012;46(9):1153-60.
		Risperidone-induced weight gain	Chinese	216 patients	-	Wang F, Mi W, Ma W, Ma C, Yang Y, Zhang H, et al. A pharmacogenomic study revealed an association between SLC6A4 and risperidone-induced weight gain in Chinese Han population. Pharmacogenomics. 2015;16(17):1943-9.
		Severity of alcohol drinking	American	283 alcohol dependence patients	T	Johnson BA, Ait-Daoud N, Seneviratne C, Roache JD, Javors MA, Wang X-Q, et al. Pharmacogenetic Approach at the Serotonin Transporter Gene as a Method of Reducing the Severity of Alcohol Drinking. Am J Psychiatry. 2011;168(3):265-75.
		Suicidal behavior in the context of childhood trauma	African American	706 patients and 759 controls	(rs3813034–rs1042173 diplotype ATAT)	Enoch MA, Hodgkinson CA, Gorodetsky E, Goldman D, Roy A. Independent effects of 5' and 3' functional variants in the serotonin transporter gene on suicidal behavior in the context of childhood trauma. J Psychiatr Res. 2013;47(7):900-7.
